# Supplementary material for: Does Background Matter? A Comparative Characterization of Mouse Models of Autosomal Retinitis Pigmentosa rd1 and Pde6b-KO
Source: Int J Mol Sci. 2023 Dec 6;24(24):17180. doi: 10.3390/ijms242417180 (PMC10742838; doi:10.3390/ijms242417180)
Supplement: Supplementary file 1 [file ijms-24-17180-s001.zip]

Archive with 3 entries (3 files):
- Supplemental figures.pdf
- Table S1.xlsx
- Table S2.xlsx
