# Supplementary material for: Does Background Matter? A Comparative Characterization of Mouse Models of Autosomal Retinitis Pigmentosa rd1 and Pde6b-KO
Source: Int J Mol Sci. 2023 Dec 6;24(24):17180. doi: 10.3390/ijms242417180 (PMC10742838; doi:10.3390/ijms242417180)
Supplement: Supplementary file 1 [file ijms-24-17180-s001.zip › Table S1.xlsx]

## Sheet: Лист1
Table S1. Oligonucleotides and sgRNA used in the work.
	Oligonucleotide name			Oligonucleotide sequence			Purpose
1	Pde6b pcr F			atgagcctcagtgaggaaca			pde6b fragment amplification and sequencing
2	Pde6b pcr R			cagagtcagggggcaccagg			pde6b fragment amplification and sequencing
3	Pde6b rt for			aacaagctggagaaccgta			qRT-PCR (pde6b amplification)
4	Pde6b rt rev			gattttccccagctcatcctc			qRT-PCR (pde6b amplification)
5	Gapdh rt for			TGC ACC ACC AAC TGC TTA GC			qRT-PCR (gapdh amplification)
6	Gapdh rt rev			GGC ATG GAC TGT GGT CAT GAG			qRT-PCR (gapdh amplification)
	sequence of sgRNA spacer for pde6b targeting
	5'-TGCGCTGGCGGTACATAAAG-3'
