# Supplementary material for: Does Background Matter? A Comparative Characterization of Mouse Models of Autosomal Retinitis Pigmentosa rd1 and Pde6b-KO
Source: Int J Mol Sci. 2023 Dec 6;24(24):17180. doi: 10.3390/ijms242417180 (PMC10742838; doi:10.3390/ijms242417180)
Supplement: Supplementary file 1 [file ijms-24-17180-s001.zip › Table S2.xlsx]

## Sheet: Лист1
Table S2. Functional significance of polymorphisms specific to the C3H mouse, which were identified in the genes, that could potentially influence retinitis pigmentosa
Symbol	Name	Polymorphism	PhD-SNP	PolyPhen2	SIFT	Hyperlink to alignment
Pde6c	phosphodiesterase 6C, cGMP specific, cone, alpha prime	SILENT	No acceptable	No acceptable	No acceptable	Alignment on vectorbuilder.com
Rpgrip1	retinitis pigmentosa GTPase regulator interacting protein 1	D18E	Neutral	Possibly damaging	TOLERATED	Alignment on vectorbuilder.com
		L50F	Neutral	Benign	TOLERATED
		S80R	Neutral	Probably damaging	TOLERATED
		P96L	Neutral	Possibly damaging	TOLERATED
		P110S	Neutral	Possibly damaging	TOLERATED
		A137V	Neutral	Benign	TOLERATED
		S250L	Neutral	Possibly damaging	TOLERATED
		A430P	Neutral	Benign	TOLERATED
		P563L	Neutral	Benign	TOLERATED
		I801T	Neutral	Benign	TOLERATED
		S902P	Neutral	Benign	TOLERATED
		R951K	Neutral	Unknown	TOLERATED
		E971del	Interdomain spacer
		E972del	Interdomain spacer
		P1114A	Neutral	Unknown	TOLERATED
Rpgr	retinitis pigmentosa GTPase regulator	SILENT	No acceptable	No acceptable	No acceptable	Alignment on vectorbuilder.com
Gngt1	guanine nucleotide binding protein (G protein), gamma transducing activity polypeptide 1	SILENT	No acceptable	No acceptable	No acceptable	Alignment on vectorbuilder.com
Agtpbp1	ATP/GTP binding protein 1	SILENT	No acceptable	No acceptable	No acceptable	Alignment on vectorbuilder.com
Cacna1e	calcium channel, voltage-dependent, R type, alpha 1E subunit	SILENT	No acceptable	No acceptable	No acceptable	Alignment on vectorbuilder.com
Cacna1c	calcium channel, voltage-dependent, L type, alpha 1C subunit	SILENT	No acceptable	No acceptable	No acceptable	Alignment on vectorbuilder.com
Syngap1	synaptic Ras GTPase activating protein 1 homolog (rat)	SILENT	No acceptable	No acceptable	No acceptable	Alignment on vectorbuilder.com
Cacnb2	calcium channel, voltage-dependent, beta 2 subunit	SILENT	No acceptable	No acceptable	No acceptable	Alignment on vectorbuilder.com
Pde6g	phosphodiesterase 6G, cGMP-specific, rod, gamma	SILENT	No acceptable	No acceptable	No acceptable	Alignment on vectorbuilder.com
Slc24a4	solute carrier family 24 (sodium/potassium/calcium exchanger), member 4	SILENT	No acceptable	No acceptable	No acceptable	Alignment on vectorbuilder.com
Cacnb4	calcium channel, voltage-dependent, beta 4 subunit	SILENT	No acceptable	No acceptable	No acceptable	Alignment on vectorbuilder.com
Cacna2d4	calcium channel, voltage-dependent, alpha 2/delta subunit 4	S707G	Netral	Benign	TOLERATED	Alignment on vectorbuilder.com
Cib2	calcium and integrin binding family member 2	SILENT	No acceptable	No acceptable	No acceptable	Alignment on vectorbuilder.com
Slc24a2	solute carrier family 24 (sodium/potassium/calcium exchanger), member 2	SILENT	No acceptable	No acceptable	No acceptable	Alignment on vectorbuilder.com
Ppef2	protein phosphatase, EF hand calcium-binding domain 2	SILENT	No acceptable	No acceptable	No acceptable	Alignment on vectorbuilder.com
